# Supplementary material for: Chicken Meal as a Fishmeal Substitute: Effects on Growth, Antioxidants, and Digestive Enzymes in Lithobates catesbeianus
Source: Animals (Basel). 2024 Jul 29;14(15):2200. doi: 10.3390/ani14152200 (PMC11310996; doi:10.3390/ani14152200)
Supplement: Supplementary file 1 [file animals-14-02200-s001.zip]

Archive with 1 entries (1 files):
- animals-3102312-supplementary.pdf
